# Supplementary material for: TaAPO-A1, an ortholog of rice ABERRANT PANICLE ORGANIZATION 1, is associated with total spikelet number per spike in elite European hexaploid winter wheat (Triticum aestivum L.) varieties
Source: Sci Rep. 2019 Sep 25;9:13853. doi: 10.1038/s41598-019-50331-9 (PMC6761172; doi:10.1038/s41598-019-50331-9)
Supplement: Supplementary file 3 — Table S2 [file 41598_2019_50331_MOESM3_ESM.xlsx]

## Sheet: table_s2a_mta_tsn
Table S2a. List of marker trait associations (MTA) for total spikelet number per spike in a population of 518 European winter wheat varieties.
Columns A to I harbor the infromation about the marker names and their corresponding chromosome, genetic (cM) position, significance value, effect, and the gentoypic variance (pG).
Columns J to M harbor the information about the markers' sequence, the length of markers' seqeuence, and their positions on the corresponding chromosomes.
ITMI stands for International Triticeae Mapping Initiative (ITMI) population (Sorrels et al., 2011) and the WA for the conseus maps according to Wang et al., 2014 and Allen et al., 2017.
Marker	Chromosome (ITMI)	cM position (ITMI)	Chromosome (WA)	cM position (WA)	|log10(P-value)|	Adjusted P-value	Effect	pG	Marker sequence	Length (bp)	Hit start (bp)	Hit end (bp)
Ppd-D1	2D	52	2D	unm	4.83	0.02	-0.51068	9.07	NA	NA	NA	NA
AX_94435006	7A	110.6	7A	98.4	5.02	0.01	-0.9432	11.06	GTAGTACACAAGGACGATAACTATCATCTCAGCGC[A/G]TCTTATGCCACCTCAACTCTCTCAATACTGAATTA	71	670815009	670814939
BobWhite_c1201_384	7A	110.6	7A	152.763	5.16	0.01	1.22439	10.83	GGATTGATGACCCTACTACGCCCTTTCTTCGCCAACTTTTGGTCGATCTG[T/C]GTGACGCGGTGAACAACCTCCGGAGGGAGAACACTCAGCTCAGAGGAGTA	101	670780714	670780814
JD_c149_1700	7A	110.6	7A	152.763	5.29	0.01	1.58261	11.31	AAAAAAAAATCCTAATAATTCAGTATTGAGAGAGTTGAGGTGGCATAAGA[T/C]GCGCTGAGATGATAGTTATCGTCCTTGTGTACTGCATCCGGAAGTAACAA	101	670768908	670768808
Kukri_c24408_743	7A	110.6	7A	152.763	5.25	0.01	-1.42042	10.8	AGCAGCAGATGGTAGGCAATGGGTATATGGCCCTAATGCAGCGCTTAACA[T/C]AGAGGTTCCCTCATATGACCTCGGAATAGACAATGCTGGGCCAGTCCTGA	99	670765600	670765502
AX_94521326	7A	111.3	7A	110.66	11.67	0	-0.73186	16.66	TGATTTGAATCTCCCATTGCTTCCCATTTCAATAG[C/T]ATCCACAATTGATCGCAGACCAACAGCTTC	66	672071869	672071804
AX_94440790	7A	112.1	7A	111.03	10.39	0	-0.39974	17.1	ATACATACTTGGAAGGACAGATTACTGCATTGATG[A/G]GTTTGATTGGATTGCGATTCATCCGGAATGCAACT	71	673013918	673013988
AX_94488051	7A	112.1	7A	108.01	13.91	0	-1.94094	18.47	CAAGACACTCCGGCCGTTGTAGAGCTGATGGTGCG[C/T]GGTGATTTCACCATAGACATGGTAGACGGCGCCCG	71	672031998	672032068
AX_94514616	7A	112.1	7A	108.01	18.08	0	-0.43823	24.78	ACTGCTGAATGTGGCAAGTGATTCAGTCGTGCGAC[C/G]AACGACGAATAATTCTAATCATGTTTTGCA	66	674272435	674272500
AX_94978429	7A	112.1	7A	110.66	12.81	0	-1.87117	18.48	GGCCAGCCTTGCTTGGCATACATGGCTGCATACAT[C/G]TGATGGAAAACATGCATGGAAGCTTTGGCC	66	672473160	672473095
AX_95173991	7A	112.1	7A	109.61	20.2	0	1.34364	25.7	ACTGATTTATCCTCCTGACCGACAGTTAGCACGAT[A/G]CTGACGGTGCTTATGAGCGCATGAGATCACTAGAA	NA	NA	NA
BS00021657_51	7A	112.1	7A	152.18	14.41	0	3.78026	18.22	TCCACAAGAAAAGAGCAAGACACTCCGGCCGTTGTAGAGCTGATGGTGCG[T/C]GGTGATTTCACCATAGACATGGTAGACGGCGCCCGTCCTCGTGGCATCAT	101	672031983	672032083
Excalibur_c95707_285	7A	112.1	7A	152.18	14.03	0	-2.22711	18.01	CCCAAGAAGCCGAAGGCGACTTGAAGGAAATAGTTTAATACTTCGTCGTG[T/C]GTTGTGACGGTCTGTCGTTAATTAGTACTAGGTCCTAGGTATGGTGATAT	101	672042293	672042193
TaAPO-A1	7A	112.8	7A	unm	15.48	0	0.54713	23.21	NA	NA	NA	NA
AX_94430071	7A	113.6	7A	110.66	13.06	0	1.09664	19.23	TATTTGCAATCAGCTATGACTGCCGGCATTTAGAT[C/T]CCATTTATTTGATGTATTTGAATTCAGGCCCTTCG	71	673783501	673783571
AX_94512826	7A	113.6	7A	109.61	19.82	0	0.95345	25.91	TCAAGATTGTCCTGTAGTGCTTGTGATAGCTTGAT[A/C]ATGTCCGCACATGTATGACAAAGTATGAGCTGGTA	71	674277268	674277338
AX_94592379	7A	113.6	7A	113.4	12.7	0	-1.45692	17.96	GAGGATGACAATGACATGTTCGACGACCCAGTTAT[C/G]ACTAGGTACTTGCTTTCGACTCCTTGGGGTAATCT	71	675113991	675113921
BS00026622_51	7A	113.6	7A	152.783	18.58	0	-0.21716	23.17	TCCTCCCTGACCTCGAGGCCGCGCAGGCATGGCTCACCAAGAACCCGACC[T/G]AGGAACCCGCTGAGGAGCCACTAGGGGCCGCGCTGCTGCGCAGGATGGCC	101	674272175	674272275
RAC875_c19111_628	7A	113.6	7A	152.783	19.36	0	1.03097	23.84	AGGAAACTGGGAGATCACAACTACCTGTCCTGGAACAGGCACCCCGCAGG[T/C]CGCTAAGGGTGTTTCCGAACTTGATATGGCGTGCAATTGATGCCCGCCTC	101	674277155	674277055
wsnp_JD_c20555_18262260	7A	113.6	7A	152.783	18.89	0	0.89636	23.94	TGGTTAATAAATCCATACCACGAAACAAGAAACTTGATACTCCCTCCGATCCAAAATAAGTGTCGCAGTTTCGAACTGRGACTAGTTCAAAACTGCAACA[T/C]TTATTATGGATCAGAGGTAGCAATACAATCCGTAGTGGTACTCAACAACAAAGATCRGCTGCTGTATGCATGCCCCCTAGCACAACAAMCAAAAGAAATA	201	674276749	674276949
wsnp_JD_c20555_18262317	7A	113.6	7A	152.783	18.91	0	-2.62054	23.91	AAGTGTCGCAGTTTCGAACTGRGACTAGTTCAAAACTGCAACAYTTATTATGGATCAGAGGTAGCAATACAATCCGTAGTGGTACTCAACAACAAAGATC[A/G]GCTGCTGTATGCATGCCCCCTAGCACAACAAMCAAAAGAAATAGAAGAACATAGATAGATCCGTTTGTTAAAATGTACACACAGGTGGTCTAGAGCTACT	201	674276806	674277006
wsnp_Ku_rep_c104159_90704469	7A	113.6	7A	152.783	19.89	0	0.06476	24.1	gtatagtctcattctggatgtacgcaagcttgttatcagtcatgttaggtgggacacatgcatgatcataccgatcaatgatctcaacaacatcttgtgc[A/G]GCTAGTAGCGAAACGACACCAACTGGGACAAAGACGACGCCGACAAGGAAAAACACCGAGACAACCCAYTTTGGAGTAAGGATCGGCTTGCAGGCCGGCA	91	674279479	674279569
wsnp_Ku_rep_c103889_90513052	7A	119.5	7A	162.431	4.91	0.01	0.10755	11.19	AACTTCTGCCAAAATTAGAGATCGTATTGATGGAGCTCGTGAGTATTTATCAAGGAATAGGCCTCCATCCTTTCGGCGTCGTACTGATCATGACCATGAT[A/G]CCCGTCATGAGGAAGAACCATGTGTTTCCCATGGCGCCAAGGTGGTTAATGAGCCAGATACACTGTCTGTGCATAATGATAAGACTGATGAACCCTGTCA	201	679896171	679896371
AX_95091842	7A	124.1	7A	123.01	4.42	0.04	0.01379	4.63	CCTAGGATCATAGTTACATTTATAGGACCAGCTCG[C/T]GAATGTATCTCCGGTTCTCCTCACTATGCATTGCA	71	683492430	683492485
AX_94439426	unm	unm	7A	110.77	17.29	0	0.13175	29.71	CTTTTACAAATATTCAAATCATGCATTTACTACCA[G/T]AACAGGATACAATGACATTGATCAATCACAAGCCT	71	674801874	674801944
AX_94487127	unm	unm	7A	111.76	17.33	0	0.24771	29.5	AGGCTTGTGATTGATCAATGTCATTGTATCCTGTT[A/C]TGGTAGTAAATGCATGATTTGAATATTTGTAAAAG	71	674801944	674801874
AX_94588976	unm	unm	7A	121.66	4.52	0.03	0.18229	5.22	AGATGACGATCCTTATCCTGATATTTTGTCATGCC[A/G]GCATGCTTGCTTTGGTAGCCTAGACACTTTACAAT	NA	NA	NA
AX_94599642	unm	unm	7A	109.61	10.51	0	0.53126	21.15	GACAAGGGTAGCACTGAGCTCAGGGAAGGCTCTGC[A/G]GGGACATGCGGCCTTCGTCGGACAGAATAGCCCAG	71	675113839	675113769
AX_94882433	unm	unm	7A	104.72	6.97	0	0.97597	15.09	AGTTGGATTCATGTCGACGTCTGAATACAAACACA[A/G]TTTTTGCTTGGTTTAACTAGTACATGGCCCCTGGT	NA	NA	NA
AX_94962108	unm	unm	7A	106.76	6.31	0	-0.59855	11.8	ACCTGAGCTGCTTCGCGGCCAGGTTCCGGCACGAC[A/G]AGCGCAGGGCCATCGTCCTGCGCGCCGTCAAGTGC	71	671780897	671780967
IAAV4838	unm	unm	7A	162.652	4.54	0.03	0.66359	10.64	AATTCGACTTCAACTAGCCAGCCTGAGCCTATTGTTGATGAACTGAACACCACTGATATAGTTCCTGTCAAATTGATAAACAGTTTACCAACCATGCCTA[T/C]AGTACACCAAAAGGATTGTGTTGGTCAAGGTACTGCAGAGATCGTTAGAAGTACCTCAAACAGTCTATGTGAGGCAGGCCCGCATGATGGTTACCATACA	201	679895971	679896171
AX_95001529	unm	unm	7A	104.72	4.56	0.03	0.22696	7.15	TTCAGGTTCTAAATCATAATACCCAAAGATTCTCC[A/C]AATAAGCAGCAGATCACCCCAGGGAGCTTGAACAA	71	626957188	626957118
Ku_c11884_1220	unm	unm	7A	154.397	6.73	0	-0.61457	12.8	AGAACACAGGGGTATTGGGAAACTTTTTTCCGTTCTTGCAATCTTCGGCA[A/G]GCAATAAATACAAGCGAACTTGCTCTGTAAATTTCAAGTACAGCAACGTT	101	671466964	671466864
AX_95111986	unm	unm	7A	113.4	12.32	0	-0.14719	21.09	AAGTTGAGAAGGTACTCAAACTTGCAACCCGTGAT[C/T]TGCGATAGACACGACGACAACAATAGTAATAGTAA	71	675039625	675039558
Ra_c105310_668	unm	unm	7A	163.49	4.53	0.03	-0.71962	10.6	TTCTAACGATCTCTGCAGTACCTTGACCAACACAATCCTTTTTGTGTACT[A/G]TAGGCATGGTTGGTAAACTGTTTATCAATTTGACAGGAACTATATCAGTG	101	679896121	679896021
RAC875_c46980_148	unm	unm	7A	156.229	4.87	0.02	-1.50039	8.34	TCCATTCAGCCTGTGAAGCTGCACCAGAGGCTGCCATTGTTCCTGGGGAG[A/C]atggaggacatgcttgagctagaaagctacggagatgtccagcagaaggt	101	675396153	675396253
wsnp_Ku_c19943_29512612	unm	unm	7A	156.229	5.05	0.01	2.19433	8.54	CCCCAATGTTCGACTCCTGTGATTCAGAGGACTACACTCGCACGAGTTACCTCAATGATCTGGACAAGCACAAGCAGCTTGCGTTGGAGCAGTGATCTTT[T/C]TAGCCGACTTTGGACAGATTCGGCATCTTTTTGTACATCGTGACTATCTTCATTGTGATCCTCCCGCTTTCCAGAGATGTTTATAGAGTGTATGGATAGA	201	675397104	675396904
AX_95110830	7B	86.1	7B	96.02	4.42	0.04	1.11224	6.19	TGGCCTTCTCGTCCGTCAGCGTGGTGTGCTCCTCG[C/T]TGCTGCTGCGGAGATACAGAAAACCCAGGCTCACC	71	648109721	648109791
AX_94488257	7B	87.6	7B	94.3	4.36	0.04	0.18485	6.48	TGTAACTTGATCTTCTTCACTGTGGGTCGGCATAT[C/T]ACATTCATGTGCTACGATATGGATAATGGACAAGT	71	648926293	648926363
wsnp_Ex_c10193_16730348	7B	87.6	7B	101.185	4.28	0.05	-0.4184	6.47	CTTCATATAATGGCACATATGGAAAATATGGTGGCTTGCCTTCTTCAAGATTGCAGATCACTTTGACTTGTCCATTATCCATATCGTAGCACATGAATGT[A/G]ATATGCCGACCCACAGTGAAGAAGATCAAGTTACATTCTGGATGAATTGCAATCCAATCAAAGTCCTTACCAAAGTCGTCTACGTGTCGCCCTCCAAACA	201	648926428	648926228
RAC875_c21537_368	unm	unm	7B	93.1639	4.98	0.01	0.38772	3.35	ACATGTATGGACTTGAGAGGCTCAAGCTGATTTGTGAAATAAAGCTCTCT[A/G]TTGGCATCACCGTCGACACCGCAGCGACCACTCTTGCTTTGGCGGAGCAG	101	639382466	639382366
wsnp_Ex_c3611_6599309	7A	113.6	unm	unm	9.83	0	-0.84914	14.65	CGACAATTTTACACCGTCGCTCTTGGTGTTGGTTTTATTATATAAGTGTATGTGTTCAATTGTTTAGAGAAAAGGGGTTGGGATCCTCTGCAGTACTGTA[T/C]GGTACAGTAAAGTCACTGACATGYGGACCTGGCCCCACATGTCATCCGCACTACATCCCCAGAAAAGTGTTGCATGTCGTGTAATATGTGAGTTCTGTGT	201	675113302	675113102
AX_94719911	unm	unm	unm	unm	5.69	0	-1.68212	9.59	AAGCTGCACCAGAGGCTGCCATTGTTCCTGGGGAG[A/C]ATGGAGGACATGCTTGAGCTAGAAAGCTATGGAGA	NA	NA	NA

## Sheet: table_s2b_mta_sl
Table S2b. List of marker trait associations for spike length in a population of 518 European winter wheat varieties.
Columns A to I harbor the infromation about the marker names and their corresponding chromosome, genetic (cM) position, significance value, effect, and the gentoypic variance (pG).
Columns J to M harbor the information about the markers' sequence, the length of markers' seqeuence, and their positions on the corresponding chromosomes.
ITMI stands for International Triticeae Mapping Initiative (ITMI) population (Sorrels et al., 2011) and the WA for the conseus maps according to Wang et al., 2014 and Allen et al., 2017.
Marker	Chromosome (ITMI)	cM Position (ITMI)	Chromosome (WA)	cM Position (WA)	|log10(P-value)|	Adjusted P-value	Effect	pG	Marker sequence	Length (bp)	Hit start (bp)	Hit end (bp)
wsnp_Ex_c1279_2451699	5A	18.2	5A	55.6001	5.4615	0.0766234	0.30496	10.539	ACAACGTCGACAAGAGGTCCAAAGTGAGGAAGCAGCCGTGGATGCCCTTCATCTGCTGCCACTCCGTGCACTGATGCTGCCATTCATTCTTCCTCAGCTA[T/C]GATCTTCTTTCTACACACGCCATGCGCATCTTGTTTGAATCCGTGGCACCCTTTTTAGTATATTTGCGTGAGGACTGGATATTGGATAAGCTTATGTCTT	93	519896423	519896515
Kukri_c29998_1417	unm	unm	unm	unm	5.41588	0.0766234	0.34797	11.6422	AAAGAGAGAAAAAGAAAGGGAGCAAGCGTCAGACAAATGGGCCAGCTTTC[A/G]tccctgaaatcgaaggttttgatgagcatgagctaaaagaggcaagttct	201	488416228	488416028

## Sheet: table_s2c_mta_ft
Table S2c. List of marker trait associations for flowering time in a population of 518 European winter wheat varieties.
Columns A to I harbor the infromation about the marker name and its corresponding chromosome, genetic (cM) position, significance value, effect, and the gentoypic variance (pG).
ITMI stands for International Triticeae Mapping Initiative (ITMI) population (Sorrels et al., 2011) and the WA for the conseus maps according to Wang et al., 2014 and Allen et al., 2017.
Marker	Chromosome (ITMI)	cM Position (ITMI)	Chromosome (WA)	cM Position (WA)	Marker sequence	|log10(P-value)|	Adjusted P-value	Effect	pG	Marker sequence	Length (bp)	Hit start (bp)	Hit end (bp)
Ppd-D1	2D	NA	2D	NA	NA	16.8734	5.35e-13	-1.4001	31.4074	NA	NA	NA	NA
