# Supplementary material for: TaAPO-A1, an ortholog of rice ABERRANT PANICLE ORGANIZATION 1, is associated with total spikelet number per spike in elite European hexaploid winter wheat (Triticum aestivum L.) varieties
Source: Sci Rep. 2019 Sep 25;9:13853. doi: 10.1038/s41598-019-50331-9 (PMC6761172; doi:10.1038/s41598-019-50331-9)
Supplement: Supplementary file 4 — Table S3 [file 41598_2019_50331_MOESM4_ESM.xlsx]

## Sheet: table_s3_annotations
Table S3. List of genes present in the most significant genetic interval of 7A QTL for total spikelet number per spike in European winter wheat.
Gene_ID refers to the gene identifiers; minimum and maximum positions indicate the basepair positions of the corresponding genes on the chromosome 7A of wheat RefSeq v1.0.
The green highlighted gene is the candidate gene for total spikelet number per spike in wheat.
Gene-ID	Chromosome	Minimum position (bp)	Maximum position (bp)	Length (bp)	Functional description
TraesCS7A01G481400	7A	673779008	673782643	3636	Cytochrome c oxidase subunit 6a, mitochondrial
TraesCS7A01G481500	7A	674015828	674020140	4313	Allantoate amidohydrolase
TraesCS7A01G481600	7A	674081462	674082918	1457	Aberrant panicle organization 1 protein
TraesCS7A01G481700	7A	674090641	674091714	1074	Glucan endo-1,3-beta-glucosidase-like protein 3
TraesCS7A01G481800	7A	674104114	674108038	3925	Syntaxin
TraesCS7A01G481900	7A	674115010	674115615	606	CASP-like protein
TraesCS7A01G482000	7A	674271284	674272287	1004	Haloacid dehalogenase-like hydrolase domain-containing protein 3
TraesCS7A01G482100	7A	674273268	674275187	1920	Protein DETOXIFICATION
TraesCS7A01G482200	7A	674277099	674280650	3552	LEM3 (Ligand-effect modulator 3)-like
TraesCS7A01G482300	7A	674298159	674300932	2774	Carboxypeptidase
